# Supplementary material for: Population genetic structuring of methicillin-resistant Staphylococcus aureus clone EMRSA-15 within UK reflects patient referral patterns
Source: Microb Genom. 2017 Jul 4;3(7):e000113. doi: 10.1099/mgen.0.000113 (PMC5605955; doi:10.1099/mgen.0.000113)
Supplement: Supplementary File 2 [file mgen-3-113-s002.xls]

## Sheet: AccessionNumbers
ENA_accession	strainid	Hospital	Incl/Excl
ERR084492	ASARM61	East 2G	Include
ERR084493	ASARM59	East 2G	Include
ERR084494	ASARM62	East 2G	Include
ERR084496	ASARM64	East 2G	Include
ERR084497	ASARM65	East 2G	Include
ERR084498	ASARM67	East 2G	Include
ERR084499	ASARM68	East 2G	Include
ERR084500	ASARM69	East 2G	Include
ERR084501	ASARM70	East 2G	Include
ERR084502	ASARM71	East 2G	Include
ERR084503	ASARM72	East 2G	Include
ERR084504	ASARM73	East 2G	Include
ERR084505	ASARM74	East 2G	Include
ERR084506	ASARM77	East 2G	Include
ERR084507	ASARM76	East 2G	Include
ERR084508	ASARM75	East 2G	Include
ERR084509	ASARM80	East 2G	Include
ERR084510	ASARM79	East 2G	Include
ERR084513	ASARM83	East 2G	Include
ERR084514	ASARM84	East 2G	Include
ERR084516	ASARM86	East 2G	Include
ERR084517	ASARM87	East 2G	Include
ERR084519	ASARM89	East 2G	Include
ERR084522	ASARM93	East 2G	Include
ERR084523	ASARM95	East 2G	Include
ERR084524	ASARM96	East 2G	Include
ERR084525	ASARM97	East 2G	Include
ERR084527	ASARM99	East 2G	Include
ERR084528	ASARM100	East 2G	Include
ERR084529	ASARM101	East 2G	Include
ERR084530	ASARM102	East 2G	Include
ERR084531	ASARM103	East 2G	Include
ERR084533	ASARM105	East 2G	Include
ERR084534	ASARM107	East 2G	Include
ERR084535	ASARM109	East 2G	Include
ERR084540	ASARM114	East 2G	Include
ERR084541	ASARM116	East 2G	Include
ERR084542	ASARM117	East 2G	Include
ERR084543	ASARM118	East 2G	Include
ERR084544	ASARM119	East 2G	Include
ERR084545	ASARM120	East 2G	Include
ERR084546	ASARM121	East 2G	Include
ERR084547	ASARM122	East 2G	Include
ERR084548	ASARM124	East 2G	Include
ERR084549	ASARM125	East 2G	Include
ERR084550	ASARM126	East 2G	Include
ERR084551	ASARM127	East 2G	Include
ERR084552	ASARM128	East 2G	Include
ERR084553	ASARM129	East 2G	Include
ERR084554	ASARM132	East 2G	Include
ERR084556	ASARM133	East 2G	Include
ERR084557	ASARM134	East 2G	Include
ERR084558	ASARM135	East 2G	Include
ERR084559	ASARM136	East 2G	Include
ERR084560	ASARM137	East 2G	Include
ERR084561	ASARM138	East 2G	Include
ERR084562	ASARM139	East 2G	Include
ERR084563	ASARM140	East 2G	Include
ERR084564	ASARM141	East 2G	Include
ERR084565	ASARM142	East 2G	Include
ERR084566	ASARM143	East 2G	Include
ERR084567	ASARM144	East 2G	Include
ERR084568	ASARM145	East 2G	Include
ERR084571	ASARM148	East 2G	Include
ERR084575	BSAC_st1910	East 2G	Include
ERR084576	ASARM153	East 2G	Include
ERR084578	ASARM155	East 2G	Include
ERR084579	ASARM160	East 2G	Include
ERR084581	ASARM162	East 2G	Include
ERR084582	ASARM164	East 2G	Include
ERR084583	ASARM163	East 2G	Include
ERR084584	ASARM166	East 2G	Include
ERR084585	ASARM165	East 2G	Include
ERR084586	ASARM167	East 2G	Include
ERR084587	ASARM168	East 2G	Include
ERR084638	ASARM169	East 2G	Include
ERR084639	ASARM170	East 2G	Include
ERR084640	ASARM171	East 2G	Include
ERR084641	ASARM172	East 2G	Include
ERR084645	ASARM176	East 2G	Include
ERR084646	ASARM177	East 2G	Include
ERR084648	ASARM179	East 2G	Include
ERR084650	ASARM181	East 2G	Include
ERR084652	ASARM183	East 2G	Include
ERR084653	ASARM184	East 2G	Include
ERR084658	ASARM191	East 2G	Include
ERR084659	ASARM193	East 2G	Include
ERR084661	ASARM196	East 2G	Include
ERR084664	ASARM199	East 2G	Include
ERR084665	BSAC_st2867	East 2G	Include
ERR084666	ASARM201	East 2G	Include
ERR084667	ASARM203	East 2G	Include
ERR084668	ASARM204	East 2G	Include
ERR084669	ASARM205	East 2G	Include
ERR084671	ASARM208	East 2G	Include
ERR084672	ASARM209	East 2G	Include
ERR084673	ASARM207	East 2G	Include
ERR084675	ASARM211	East 2G	Include
ERR084676	ASARM212	East 2G	Include
ERR084678	ASARMLT1	East 2G	Include
ERR084679	ASARMLT2	East 2G	Include
ERR084680	ASARMLT3	East 2G	Include
ERR084714	ASARM195	East 2G	Include
ERR107785	BSAC_st10	Northern IrelandD	Include
ERR107786	BSAC_st11	IrelandC	Include
ERR107787	BSAC_st12	IrelandC	Include
ERR107792	BSAC_st28	South-EastD	Include
ERR107793	BSAC_st30	South-EastD	Include
ERR107795	BSAC_st38	West-MidlandsA	Include
ERR107796	BSAC_st39	West-MidlandsA	Include
ERR107797	BSAC_st40	West-MidlandsA	Include
ERR107798	BSAC_st41	WalesA	Include
ERR107799	BSAC_st44	WalesA	Include
ERR107804	BSAC_st57	Northern IrelandA	Include
ERR107805	BSAC_st62	WalesB	Include
ERR107806	BSAC_st63	WalesB	Include
ERR107807	BSAC_st65	WalesB	Include
ERR107808	BSAC_st67	WalesB	Include
ERR107809	BSAC_st68	WalesB	Include
ERR107810	BSAC_st69	WalesB	Include
ERR107811	BSAC_st70	WalesB	Include
ERR107812	BSAC_st72	South-WestB	Include
ERR107813	BSAC_st75	South-WestB	Include
ERR107815	BSAC_st77	South-WestB	Include
ERR107816	BSAC_st78	South-WestB	Include
ERR107817	BSAC_st81	East-1C	Include
ERR107818	BSAC_st83	East-1C	Include
ERR107819	BSAC_st85	East-1C	Include
ERR107820	BSAC_st86	East-1C	Include
ERR107821	BSAC_st87	East-1C	Include
ERR107822	BSAC_st88	East-1C	Include
ERR107823	BSAC_st89	East-1C	Include
ERR107824	BSAC_st93	North-West 1A	Include
ERR107825	BSAC_st94	North-West 1A	Include
ERR107826	BSAC_st95	North-West 1A	Include
ERR107827	BSAC_st97	North-West 1A	Include
ERR107828	BSAC_st101	IrelandA	Include
ERR107832	BSAC_st346	North-West 1A	Include
ERR107833	BSAC_st349	North-West 1A	Include
ERR107834	BSAC_st350	North-West 1A	Include
ERR107835	BSAC_st363	West-MidlandsC	Include
ERR107836	BSAC_st364	West-MidlandsC	Include
ERR107839	BSAC_st378	North-CentralB	Include
ERR107840	BSAC_st390	ScotlandG	Include
ERR107841	BSAC_st397	North-West 2A	Include
ERR107842	BSAC_st399	North-West 2A	Include
ERR107843	BSAC_st401	North-CentralA	Include
ERR107844	BSAC_st402	North-CentralA	Include
ERR107845	BSAC_st403	North-CentralA	Include
ERR107846	BSAC_st407	North-CentralA	Include
ERR107848	BSAC_st410	North-CentralA	Include
ERR107850	BSAC_st413	ScotlandD	Include
ERR107851	BSAC_st418	ScotlandD	Include
ERR107852	BSAC_st420	ScotlandD	Include
ERR107853	BSAC_st423	East 2B	Include
ERR107854	BSAC_st425	East 2B	Include
ERR107855	BSAC_st426	East 2B	Include
ERR107856	BSAC_st427	East 2B	Include
ERR107858	BSAC_st430	East 2B	Include
ERR107859	BSAC_st432	Central-East MidlandsB	Include
ERR107861	BSAC_st442	North-East 1A	Include
ERR107862	BSAC_st443	North-East 1A	Include
ERR107864	BSAC_st454	West-MidlandsB	Include
ERR107865	BSAC_st456	West-MidlandsB	Include
ERR107866	BSAC_st462	SouthCentralA	Include
ERR107867	BSAC_st463	SouthCentralA	Include
ERR107868	BSAC_st469	SouthCentralA	Include
ERR107869	BSAC_st470	SouthCentralA	Include
ERR107871	BSAC_st475	South-EastC	Include
ERR107872	BSAC_st478	South-EastC	Include
ERR107873	BSAC_st479	South-EastC	Include
ERR107875	BSAC_st490	South-WestD	Include
ERR107881	BSAC_st501	Northern IrelandD	Include
ERR107883	BSAC_st504	Northern IrelandD	Include
ERR107884	BSAC_st506	Northern IrelandD	Include
ERR107888	BSAC_st516	South-EastD	Include
ERR107889	BSAC_st519	South-EastD	Include
ERR107890	BSAC_st522	WalesA	Include
ERR107891	BSAC_st525	WalesA	Include
ERR107893	BSAC_st528	WalesA	Include
ERR107894	BSAC_st530	WalesA	Include
ERR107895	BSAC_st533	IrelandC	Include
ERR107896	BSAC_st535	IrelandC	Include
ERR107897	BSAC_st543	Northern IrelandA	Include
ERR107898	BSAC_st544	Northern IrelandA	Include
ERR107900	BSAC_st551	West-MidlandsA	Include
ERR107902	BSAC_st555	West-MidlandsA	Include
ERR107907	BSAC_st567	South-WestB	Include
ERR107909	BSAC_st571	East 2G	Include
ERR107910	BSAC_st572	East 2G	Include
ERR107912	BSAC_st575	East 2G	Include
ERR107913	BSAC_st580	East 2G	Include
ERR107914	BSAC_st584	WalesB	Include
ERR107915	BSAC_st585	WalesB	Include
ERR107916	BSAC_st592	North-West 1A	Include
ERR107917	BSAC_st593	North-West 1A	Include
ERR107919	BSAC_st598	North-West 1A	Include
ERR107921	BSAC_st614	West-MidlandsC	Include
ERR107922	BSAC_st617	West-MidlandsC	Include
ERR107923	BSAC_st621	ScotlandD	Include
ERR107924	BSAC_st624	ScotlandD	Include
ERR107927	BSAC_st631	North-CentralB	Include
ERR107928	BSAC_st866	West-MidlandsC	Include
ERR107930	BSAC_st875	ScotlandD	Include
ERR107931	BSAC_st876	ScotlandD	Include
ERR107932	BSAC_st877	ScotlandD	Include
ERR107933	BSAC_st880	ScotlandD	Include
ERR107934	BSAC_st882	North-CentralB	Include
ERR107936	BSAC_st888	North-CentralB	Include
ERR107937	BSAC_st892	ScotlandG	Include
ERR107938	BSAC_st893	ScotlandG	Include
ERR107939	BSAC_st894	ScotlandG	Include
ERR107941	BSAC_st902	Central-East MidlandsA	Include
ERR107942	BSAC_st903	Central-East MidlandsA	Include
ERR107943	BSAC_st904	Central-East MidlandsA	Include
ERR107944	BSAC_st907	Central-East MidlandsA	Include
ERR107945	BSAC_st908	Central-East MidlandsA	Include
ERR107946	BSAC_st909	Central-East MidlandsA	Include
ERR107947	BSAC_st910	Central-East MidlandsA	Include
ERR107948	BSAC_st911	North-West 2A	Include
ERR107949	BSAC_st921	North-East 1A	Include
ERR107950	BSAC_st924	North-East 1A	Include
ERR107951	BSAC_st925	North-East 1A	Include
ERR107952	BSAC_st927	North-East 1A	Include
ERR107953	BSAC_st930	North-East 1A	Include
ERR107954	BSAC_st931	West-MidlandsB	Include
ERR107955	BSAC_st932	West-MidlandsB	Include
ERR107956	BSAC_st933	West-MidlandsB	Include
ERR107957	BSAC_st935	West-MidlandsB	Include
ERR107958	BSAC_st937	West-MidlandsB	Include
ERR107959	BSAC_st939	West-MidlandsB	Include
ERR107960	BSAC_st940	West-MidlandsB	Include
ERR107961	BSAC_st942	SouthCentralA	Include
ERR107962	BSAC_st945	SouthCentralA	Include
ERR107963	BSAC_st952	South-EastC	Include
ERR107964	BSAC_st953	South-EastC	Include
ERR107965	BSAC_st955	South-EastC	Include
ERR107966	BSAC_st960	South-EastC	Include
ERR107967	BSAC_st961	North-CentralA	Include
ERR107969	BSAC_st964	North-CentralA	Include
ERR107970	BSAC_st966	North-CentralA	Include
ERR107972	BSAC_st972	South-WestD	Include
ERR109476	ASASM12	East 2G	Include
ERR109502	ASASM42	East 2G	Include
ERR109515	ASASM56	East 2G	Include
ERR109520	ASASM61	East 2G	Include
ERR109523	ASASM64	East 2G	Include
ERR109528	ASASM71	East 2G	Include
ERR109530	ASASM73	East 2G	Exclude
ERR109540	ASASM90	East 2G	Exclude
ERR109546	ASASM96	East 2G	Include
ERR109547	ASASM97	East 2G	Include
ERR109567	ASASM120	East 2G	Exclude
ERR109572	ASASM125	East 2G	Include
ERR109574	ASASM127	East 2G	Include
ERR109578	ASASM132	East 2G	Include
ERR109584	ASASM138	East 2G	Include
ERR109586	ASASM140	East 2G	Include
ERR109623	ASASM181	East 2G	Exclude
ERR109627	ASASM186	East 2G	Exclude
ERR109630	ASASM190	East 2G	Exclude
ERR111037	BSAC_st1742	East 2B	Include
ERR111038	BSAC_st1745	East 2B	Include
ERR111039	BSAC_st1748	East 2B	Include
ERR111040	BSAC_st1750	East 2B	Include
ERR111041	BSAC_st1775	South-EastD	Include
ERR111043	BSAC_st1778	South-EastD	Include
ERR111045	BSAC_st1781	South-EastD	Include
ERR111047	BSAC_st1793	WalesA	Include
ERR111048	BSAC_st1797	WalesA	Include
ERR111049	BSAC_st1798	WalesA	Include
ERR111050	BSAC_st1799	WalesA	Include
ERR111051	BSAC_st1800	WalesA	Include
ERR111052	BSAC_st1803	WalesA	Include
ERR111053	BSAC_st1804	WalesA	Include
ERR111054	BSAC_st1816	IrelandC	Include
ERR111055	BSAC_st1817	IrelandC	Include
ERR111056	BSAC_st1818	IrelandC	Include
ERR111057	BSAC_st1820	IrelandC	Include
ERR111059	BSAC_st1824	IrelandC	Include
ERR111060	BSAC_st1825	IrelandC	Include
ERR111062	BSAC_st1829	IrelandC	Include
ERR111064	BSAC_st1836	Northern IrelandA	Include
ERR111065	BSAC_st1846	Northern IrelandA	Include
ERR111066	BSAC_st1857	West-MidlandsA	Include
ERR111069	BSAC_st1891	East 2G	Include
ERR111070	BSAC_st1898	East 2G	Include
ERR111071	BSAC_st1899	East 2G	Include
ERR111072	BSAC_st1903	East 2G	Include
ERR111073	BSAC_st1906	East 2G	Include
ERR111075	BSAC_st1912	WalesB	Include
ERR111076	BSAC_st1913	WalesB	Include
ERR111077	BSAC_st1921	WalesB	Include
ERR111078	BSAC_st1924	WalesB	Include
ERR111079	BSAC_st1925	WalesB	Include
ERR111080	BSAC_st1927	WalesB	Include
ERR111083	BSAC_st1932	North-West 1A	Include
ERR111084	BSAC_st1934	North-West 1A	Include
ERR111085	BSAC_st1936	North-West 1A	Include
ERR111086	BSAC_st1941	North-West 1A	Include
ERR111087	BSAC_st1942	North-West 1A	Include
ERR111088	BSAC_st1951	IrelandA	Include
ERR111089	BSAC_st1956	IrelandA	Include
ERR111090	BSAC_st1961	IrelandA	Include
ERR111091	BSAC_st1965	IrelandA	Include
ERR111092	BSAC_st1966	IrelandA	Include
ERR111093	BSAC_st1971	West-MidlandsC	Include
ERR111094	BSAC_st1988	West-MidlandsC	Include
ERR111095	BSAC_st1989	West-MidlandsC	Include
ERR111097	BSAC_st1993	ScotlandD	Include
ERR111100	BSAC_st2003	ScotlandD	Include
ERR111103	BSAC_st2040	ScotlandE	Include
ERR111104	BSAC_st2044	ScotlandE	Include
ERR111106	BSAC_st2057	Central-East MidlandsA	Include
ERR111107	BSAC_st2060	Central-East MidlandsA	Include
ERR111108	BSAC_st2063	Central-East MidlandsA	Include
ERR111109	BSAC_st2064	Central-East MidlandsA	Include
ERR111111	BSAC_st2076	North-West 2A	Include
ERR111112	BSAC_st2078	North-West 2A	Include
ERR111114	BSAC_st2107	North-East 1A	Include
ERR111115	BSAC_st2109	North-East 1A	Include
ERR111116	BSAC_st2110	North-East 1A	Include
ERR111117	BSAC_st2117	West-MidlandsB	Include
ERR111118	BSAC_st2121	West-MidlandsB	Include
ERR111120	BSAC_st2135	SouthCentralA	Include
ERR111122	BSAC_st2148	SouthCentralA	Include
ERR111124	BSAC_st2151	South-EastC	Exclude
ERR111125	BSAC_st2154	South-EastC	Include
ERR111126	BSAC_st2168	South-EastC	Include
ERR111127	BSAC_st2174	North-CentralA	Include
ERR111128	BSAC_st2175	North-CentralA	Include
ERR111129	BSAC_st2181	North-CentralA	Include
ERR111130	BSAC_st2182	North-CentralA	Include
ERR114858	ASASM246	East 2G	Include
ERR114873	ASASM262	East 2G	Exclude
ERR118330	BSAC_st977	South-WestD	Include
ERR118331	BSAC_st978	South-WestD	Include
ERR118332	BSAC_st983	East-1A	Include
ERR118333	BSAC_st987	East-1A	Include
ERR118335	BSAC_st990	East-1A	Include
ERR118336	BSAC_st991	East 2B	Include
ERR118337	BSAC_st996	East 2B	Include
ERR118338	BSAC_st997	East 2B	Include
ERR118339	BSAC_st998	East 2B	Include
ERR118340	BSAC_st999	East 2B	Include
ERR118341	BSAC_st1000	East 2B	Include
ERR118342	BSAC_st1002	Northern IrelandD	Include
ERR118343	BSAC_st1003	Northern IrelandD	Include
ERR118344	BSAC_st1004	Northern IrelandD	Include
ERR118345	BSAC_st1009	Northern IrelandD	Include
ERR118348	BSAC_st1014	South-EastD	Include
ERR118349	BSAC_st1015	South-EastD	Include
ERR118350	BSAC_st1016	South-EastD	Include
ERR118351	BSAC_st1021	WalesA	Include
ERR118352	BSAC_st1023	WalesA	Include
ERR118353	BSAC_st1024	WalesA	Include
ERR118354	BSAC_st1025	WalesA	Include
ERR118357	BSAC_st1039	IrelandC	Include
ERR118358	BSAC_st1044	Northern IrelandA	Include
ERR118359	BSAC_st1045	Northern IrelandA	Include
ERR118360	BSAC_st1051	West-MidlandsA	Include
ERR118361	BSAC_st1059	West-MidlandsA	Include
ERR118362	BSAC_st1061	South-WestB	Include
ERR118364	BSAC_st1069	South-WestB	Include
ERR118366	BSAC_st1071	East 2G	Include
ERR118368	BSAC_st1074	East 2G	Include
ERR118369	BSAC_st1075	East 2G	Include
ERR118370	BSAC_st1079	East 2G	Include
ERR118372	BSAC_st1097	North-West 1A	Include
ERR118373	BSAC_st1105	IrelandA	Include
ERR118376	BSAC_st1111	West-MidlandsC	Include
ERR118378	BSAC_st1360	IrelandA	Include
ERR118379	BSAC_st1362	West-MidlandsC	Include
ERR118380	BSAC_st1363	West-MidlandsC	Include
ERR118381	BSAC_st1364	West-MidlandsC	Include
ERR118382	BSAC_st1366	West-MidlandsC	Include
ERR118384	BSAC_st1377	ScotlandD	Include
ERR118385	BSAC_st1378	ScotlandD	Include
ERR118387	BSAC_st1380	ScotlandD	Include
ERR118388	BSAC_st1383	North-CentralB	Include
ERR118389	BSAC_st1386	North-CentralB	Include
ERR118390	BSAC_st1387	North-CentralB	Include
ERR118391	BSAC_st1388	North-CentralB	Include
ERR118392	BSAC_st1395	ScotlandG	Include
ERR118393	BSAC_st1396	ScotlandG	Include
ERR118396	BSAC_st1401	Central-East MidlandsA	Exclude
ERR118397	BSAC_st1403	Central-East MidlandsA	Include
ERR118398	BSAC_st1405	Central-East MidlandsA	Include
ERR118399	BSAC_st1425	North-East 1A	Include
ERR118400	BSAC_st1426	North-East 1A	Include
ERR118401	BSAC_st1429	North-East 1A	Include
ERR118402	BSAC_st1432	West-MidlandsB	Include
ERR118403	BSAC_st1433	West-MidlandsB	Include
ERR118405	BSAC_st1439	West-MidlandsB	Include
ERR118406	BSAC_st1442	SouthCentralA	Include
ERR118407	BSAC_st1443	SouthCentralA	Include
ERR118408	BSAC_st1444	SouthCentralA	Include
ERR118411	BSAC_st1447	SouthCentralA	Include
ERR118412	BSAC_st1449	SouthCentralA	Include
ERR118413	BSAC_st1450	SouthCentralA	Include
ERR118414	BSAC_st1451	South-EastC	Include
ERR118415	BSAC_st1452	South-EastC	Include
ERR118417	BSAC_st1458	South-EastC	Include
ERR118419	BSAC_st1461	North-CentralA	Include
ERR118420	BSAC_st1464	North-CentralA	Include
ERR118421	BSAC_st1465	North-CentralA	Include
ERR118423	BSAC_st1469	North-CentralA	Include
ERR118427	BSAC_st1474	South-WestD	Include
ERR118428	BSAC_st1476	South-WestD	Include
ERR118429	BSAC_st1477	South-WestD	Include
ERR118430	BSAC_st1482	East-1A	Include
ERR118432	BSAC_st1484	East-1A	Include
ERR118434	BSAC_st1489	East-1A	Include
ERR118435	BSAC_st1493	East 2B	Include
ERR118436	BSAC_st1495	East 2B	Include
ERR118437	BSAC_st1496	East 2B	Include
ERR118438	BSAC_st1500	East 2B	Include
ERR118439	BSAC_st1503	Northern IrelandD	Include
ERR118440	BSAC_st1506	Northern IrelandD	Include
ERR118441	BSAC_st1511	South-EastD	Include
ERR118442	BSAC_st1521	WalesA	Include
ERR118443	BSAC_st1522	WalesA	Include
ERR118444	BSAC_st1523	WalesA	Include
ERR118445	BSAC_st1525	WalesA	Include
ERR118446	BSAC_st1526	WalesA	Include
ERR118447	BSAC_st1527	WalesA	Include
ERR118448	BSAC_st1530	WalesA	Include
ERR118449	BSAC_st1531	IrelandC	Include
ERR118450	BSAC_st1536	IrelandC	Include
ERR118451	BSAC_st1540	IrelandC	Include
ERR118452	BSAC_st1547	Northern IrelandA	Include
ERR118453	BSAC_st1549	Northern IrelandA	Include
ERR118454	BSAC_st1553	West-MidlandsA	Include
ERR118458	BSAC_st1571	East 2G	Include
ERR118459	BSAC_st1578	East 2G	Include
ERR118460	BSAC_st1581	WalesB	Include
ERR118461	BSAC_st1583	WalesB	Include
ERR118462	BSAC_st1584	WalesB	Include
ERR118463	BSAC_st1589	WalesB	Include
ERR118464	BSAC_st1592	North-West 1A	Include
ERR118465	BSAC_st1594	North-West 1A	Include
ERR118466	BSAC_st1595	North-West 1A	Include
ERR118467	BSAC_st1596	North-West 1A	Include
ERR118468	BSAC_st1597	North-West 1A	Include
ERR118469	BSAC_st1599	North-West 1A	Include
ERR118472	BSAC_st1604	IrelandA	Include
ERR118474	BSAC_st1608	IrelandA	Include
ERR118475	BSAC_st1611	West-MidlandsC	Include
ERR118476	BSAC_st1613	West-MidlandsC	Include
ERR118477	BSAC_st1614	West-MidlandsC	Include
ERR118478	BSAC_st1620	West-MidlandsC	Include
ERR118479	BSAC_st1625	ScotlandD	Include
ERR118481	BSAC_st1634	North-CentralB	Include
ERR118482	BSAC_st1638	North-CentralB	Include
ERR118483	BSAC_st1642	ScotlandE	Include
ERR118485	BSAC_st1649	ScotlandE	Include
ERR118486	BSAC_st1654	Central-East MidlandsA	Include
ERR118487	BSAC_st1655	Central-East MidlandsA	Include
ERR118488	BSAC_st1659	Central-East MidlandsA	Include
ERR118489	BSAC_st1663	North-West 2A	Include
ERR118491	BSAC_st1665	North-West 2A	Include
ERR118492	BSAC_st1666	North-West 2A	Include
ERR118493	BSAC_st1667	North-West 2A	Include
ERR118494	BSAC_st1670	North-West 2A	Include
ERR118495	BSAC_st1671	North-East 1A	Include
ERR118497	BSAC_st1689	West-MidlandsB	Include
ERR118499	BSAC_st1691	SouthCentralA	Include
ERR118500	BSAC_st1692	SouthCentralA	Include
ERR118501	BSAC_st1696	SouthCentralA	Include
ERR118502	BSAC_st1699	SouthCentralA	Include
ERR118503	BSAC_st1701	South-EastC	Include
ERR118504	BSAC_st1703	South-EastC	Include
ERR118505	BSAC_st1707	South-EastC	Include
ERR118506	BSAC_st1708	South-EastC	Include
ERR118508	BSAC_st1711	North-CentralA	Include
ERR118509	BSAC_st1712	North-CentralA	Include
ERR118510	BSAC_st1717	North-CentralA	Include
ERR118511	BSAC_st1723	South-WestD	Include
ERR118512	BSAC_st1725	South-WestD	Include
ERR118514	BSAC_st1730	South-WestD	Include
ERR118515	BSAC_st1735	East-1A	Include
ERR118516	BSAC_st1738	East-1A	Exclude
ERR118517	BSAC_st1740	East-1A	Include
ERR118520	BSAC_st105	IrelandA	Include
ERR118521	BSAC_st107	IrelandA	Include
ERR118525	BSAC_st113	West-MidlandsC	Include
ERR118526	BSAC_st118	West-MidlandsC	Include
ERR118527	BSAC_st120	West-MidlandsC	Include
ERR118528	BSAC_st121	North-CentralB	Include
ERR118531	BSAC_st128	North-CentralB	Include
ERR118532	BSAC_st133	ScotlandG	Include
ERR118533	BSAC_st134	ScotlandG	Include
ERR118534	BSAC_st139	ScotlandG	Include
ERR118536	BSAC_st144	North-West 2A	Include
ERR118537	BSAC_st145	North-West 2A	Exclude
ERR118538	BSAC_st146	North-West 2A	Include
ERR118539	BSAC_st148	North-West 2A	Include
ERR118541	BSAC_st164	ScotlandC	Include
ERR118545	BSAC_st170	ScotlandC	Include
ERR118546	BSAC_st172	East 2A	Include
ERR118548	BSAC_st176	East 2A	Include
ERR118550	BSAC_st180	East 2A	Include
ERR118551	BSAC_st185	Central-East MidlandsB	Include
ERR118552	BSAC_st186	Central-East MidlandsB	Include
ERR118553	BSAC_st187	Central-East MidlandsB	Include
ERR118554	BSAC_st189	Central-East MidlandsB	Include
ERR118555	BSAC_st191	North-East 1A	Include
ERR118556	BSAC_st193	North-East 1A	Include
ERR118557	BSAC_st194	North-East 1A	Include
ERR118558	BSAC_st203	West-MidlandsB	Include
ERR118559	BSAC_st207	West-MidlandsB	Include
ERR118561	BSAC_st212	SouthCentralA	Include
ERR118562	BSAC_st213	SouthCentralA	Include
ERR118563	BSAC_st214	SouthCentralA	Include
ERR118566	BSAC_st219	SouthCentralA	Include
ERR118567	BSAC_st223	South-EastC	Include
ERR118571	BSAC_st234	South-WestD	Include
ERR118572	BSAC_st235	South-WestD	Include
ERR118573	BSAC_st236	South-WestD	Include
ERR118575	BSAC_st246	East-1A	Include
ERR118577	BSAC_st254	Northern IrelandD	Include
ERR118578	BSAC_st255	Northern IrelandD	Include
ERR118579	BSAC_st257	Northern IrelandD	Include
ERR118581	BSAC_st263	South-EastD	Include
ERR118584	BSAC_st269	South-EastD	Include
ERR118585	BSAC_st273	WalesA	Include
ERR118587	BSAC_st282	IrelandC	Include
ERR118588	BSAC_st284	IrelandC	Include
ERR118589	BSAC_st289	IrelandC	Include
ERR118590	BSAC_st292	Northern IrelandA	Include
ERR118592	BSAC_st301	West-MidlandsA	Include
ERR118593	BSAC_st302	West-MidlandsA	Include
ERR118594	BSAC_st303	West-MidlandsA	Include
ERR118600	BSAC_st311	South-WestB	Include
ERR118601	BSAC_st313	South-WestB	Include
ERR118603	BSAC_st321	WalesB	Include
ERR118604	BSAC_st324	WalesB	Include
ERR118605	BSAC_st325	WalesB	Include
ERR118606	BSAC_st328	WalesB	Include
ERR118607	BSAC_st330	WalesB	Include
ERR118609	BSAC_st333	East 2G	Include
ERR118612	BSAC_st340	East 2G	Include
ERR118613	BSAC_st341	North-West 1A	Include
ERR124438	BSAC_st508	Northern IrelandD	Include
ERR124441	BSAC_st577	East 2G	Include
ERR124444	BSAC_st885	North-CentralB	Include
ERR124445	BSAC_st995	East 2B	Include
ERR124446	BSAC_st1542	Northern IrelandA	Include
ERR124447	BSAC_st2014	North-CentralB	Include
ERR124448	BSAC_st2072	North-West 2A	Include
ERR124450	BSAC_st2808	IrelandC	Exclude
ERR124451	BSAC_st2809	IrelandC	Include
ERR124452	BSAC_st2812	IrelandC	Include
ERR124453	BSAC_st2815	IrelandC	Include
ERR124454	BSAC_st2819	IrelandC	Include
ERR124455	BSAC_st2823	Northern IrelandA	Include
ERR124456	BSAC_st2825	Northern IrelandA	Include
ERR124457	BSAC_st2827	Northern IrelandA	Include
ERR124458	BSAC_st2832	Northern IrelandA	Include
ERR124460	BSAC_st2874	East 2G	Include
ERR124461	BSAC_st2878	WalesB	Include
ERR124462	BSAC_st2880	WalesB	Include
ERR124463	BSAC_st2881	WalesB	Include
ERR124464	BSAC_st2885	WalesB	Include
ERR124465	BSAC_st2886	WalesB	Include
ERR124466	BSAC_st2889	WalesB	Include
ERR124467	BSAC_st2890	WalesB	Include
ERR124468	BSAC_st2897	North-West 1A	Include
ERR124469	BSAC_st2898	North-West 1A	Include
ERR124470	BSAC_st2901	North-West 1A	Include
ERR124471	BSAC_st2908	South-EastB	Include
ERR124473	BSAC_st2917	South-EastB	Include
ERR124474	BSAC_st2920	IrelandA	Include
ERR124476	BSAC_st2923	IrelandA	Include
ERR124478	BSAC_st2930	IrelandA	Include
ERR124479	BSAC_st2932	IrelandA	Include
ERR124480	BSAC_st2935	West-MidlandsC	Include
ERR124483	BSAC_st2953	ScotlandF	Include
ERR124484	BSAC_st2954	ScotlandF	Include
ERR124485	BSAC_st2956	ScotlandF	Include
ERR124486	BSAC_st2968	North-CentralB	Include
ERR124488	BSAC_st2994	Central-East MidlandsA	Include
ERR124489	BSAC_st2999	Central-East MidlandsA	Include
ERR124490	BSAC_st3001	Central-East MidlandsA	Include
ERR124491	BSAC_st3004	North-West 2A	Include
ERR124492	BSAC_st3020	South-WestA	Include
ERR124494	BSAC_st3023	South-WestA	Include
ERR124497	BSAC_st3049	South-EastA	Include
ERR124500	BSAC_st3068	ScotlandH	Include
ERR124501	BSAC_st3095	West-MidlandsB	Include
ERR124502	BSAC_st3102	ScotlandA	Include
ERR124504	BSAC_st3113	ScotlandA	Include
ERR124505	BSAC_st3116	SouthCentralA	Include
ERR124506	BSAC_st3125	SouthCentralA	Include
ERR124507	BSAC_st3129	East-1D	Include
ERR124509	BSAC_st3142	East-1D	Include
ERR124510	BSAC_st3171	North-CentralA	Include
ERR124511	BSAC_st3179	North-CentralA	Include
ERR124512	BSAC_st3180	North-CentralA	Include
ERR124513	BSAC_st3193	South-WestD	Include
ERR124514	BSAC_st3199	Northern IrelandB	Include
ERR124515	BSAC_st3203	Northern IrelandB	Include
ERR124516	BSAC_st3214	IrelandB	Include
ERR124517	BSAC_st3218	IrelandB	Include
ERR124518	BSAC_st3222	IrelandB	Include
ERR124519	BSAC_st3241	East 2B	Include
ERR124520	BSAC_st3257	ScotlandB	Include
ERR124521	BSAC_st3258	ScotlandB	Include
ERR124522	BSAC_st3261	ScotlandB	Include
ERR124523	BSAC_st3262	ScotlandB	Include
ERR124524	BSAC_st3263	ScotlandB	Include
ERR124525	BSAC_st3265	ScotlandB	Include
ERR124526	BSAC_st3279	WalesC	Include
ERR124527	BSAC_st3281	WalesC	Include
ERR124528	BSAC_st3283	South-WestC	Include
ERR124529	BSAC_st3287	South-WestC	Include
ERR129253	BSAC_st633	North-CentralB	Include
ERR129254	BSAC_st637	North-CentralB	Include
ERR129256	BSAC_st649	ScotlandG	Include
ERR129257	BSAC_st651	North-West 2A	Include
ERR129260	BSAC_st660	North-West 2A	Include
ERR129261	BSAC_st661	North-East 1A	Include
ERR129262	BSAC_st664	North-East 1A	Include
ERR129263	BSAC_st666	North-East 1A	Include
ERR129264	BSAC_st672	West-MidlandsB	Include
ERR129265	BSAC_st673	West-MidlandsB	Include
ERR129266	BSAC_st674	West-MidlandsB	Include
ERR129271	BSAC_st684	SouthCentralA	Include
ERR129272	BSAC_st685	SouthCentralA	Include
ERR129273	BSAC_st686	SouthCentralA	Include
ERR129274	BSAC_st687	SouthCentralA	Include
ERR129275	BSAC_st688	SouthCentralA	Include
ERR129277	BSAC_st694	South-EastC	Include
ERR129278	BSAC_st695	South-EastC	Include
ERR129282	BSAC_st701	North-CentralA	Include
ERR129283	BSAC_st703	North-CentralA	Include
ERR129284	BSAC_st704	North-CentralA	Include
ERR129285	BSAC_st706	North-CentralA	Include
ERR129287	BSAC_st714	South-WestD	Include
ERR129288	BSAC_st716	South-WestD	Include
ERR129290	BSAC_st725	East-1A	Include
ERR129291	BSAC_st731	East 2B	Include
ERR129292	BSAC_st732	East 2B	Include
ERR129294	BSAC_st752	Northern IrelandD	Include
ERR129295	BSAC_st754	Northern IrelandD	Include
ERR129296	BSAC_st755	Northern IrelandD	Include
ERR129300	BSAC_st763	South-EastD	Include
ERR129301	BSAC_st764	South-EastD	Include
ERR129303	BSAC_st766	South-EastD	Include
ERR129304	BSAC_st769	South-EastD	Include
ERR129307	BSAC_st778	WalesA	Include
ERR129308	BSAC_st779	WalesA	Include
ERR129309	BSAC_st781	IrelandC	Include
ERR129310	BSAC_st787	IrelandC	Include
ERR129311	BSAC_st792	Northern IrelandA	Include
ERR129312	BSAC_st793	Northern IrelandA	Include
ERR129313	BSAC_st798	Northern IrelandA	Include
ERR129314	BSAC_st799	Northern IrelandA	Include
ERR129315	BSAC_st803	West-MidlandsA	Include
ERR129316	BSAC_st804	West-MidlandsA	Include
ERR129317	BSAC_st805	West-MidlandsA	Include
ERR129319	BSAC_st810	West-MidlandsA	Include
ERR129320	BSAC_st812	South-WestB	Include
ERR129321	BSAC_st816	South-WestB	Include
ERR129322	BSAC_st820	South-WestB	Include
ERR129325	BSAC_st825	East 2G	Include
ERR129327	BSAC_st831	WalesB	Include
ERR129328	BSAC_st832	WalesB	Include
ERR129329	BSAC_st837	WalesB	Include
ERR129330	BSAC_st849	North-West 1A	Include
ERR129331	BSAC_st850	North-West 1A	Include
ERR129333	BSAC_st854	IrelandA	Include
ERR129334	BSAC_st857	IrelandA	Include
ERR129335	BSAC_st864	West-MidlandsC	Include
ERR134347	BSAC_st1390	North-CentralB	Exclude
ERR134353	BSAC_st1515	South-EastD	Include
ERR134356	BSAC_st1729	South-WestD	Include
ERR134362	BSAC_st2349	Northern IrelandA	Include
ERR134365	BSAC_st2572	North-West 2A	Include
ERR134366	BSAC_st2574	North-West 2A	Include
ERR134367	BSAC_st2575	North-West 2A	Include
ERR134368	BSAC_st2578	North-West 2A	Include
ERR134369	BSAC_st2579	North-West 2A	Include
ERR134371	BSAC_st2584	North-West 2A	Include
ERR134372	BSAC_st2585	North-West 2A	Include
ERR134373	BSAC_st2586	North-West 2A	Include
ERR134374	BSAC_st2591	North-East 1A	Exclude
ERR134375	BSAC_st2592	North-East 1A	Include
ERR134378	BSAC_st2613	West-MidlandsB	Include
ERR134379	BSAC_st2632	SouthCentralA	Include
ERR134380	BSAC_st2639	SouthCentralA	Include
ERR134381	BSAC_st2640	SouthCentralA	Include
ERR134383	BSAC_st2654	South-EastC	Include
ERR134385	BSAC_st2672	North-CentralA	Include
ERR134386	BSAC_st2674	North-CentralA	Include
ERR134387	BSAC_st2675	North-CentralA	Include
ERR134388	BSAC_st2679	North-CentralA	Include
ERR134390	BSAC_st2686	North-CentralA	Include
ERR134391	BSAC_st2691	South-WestD	Include
ERR134392	BSAC_st2713	South-EastA	Include
ERR134393	BSAC_st2727	South-EastA	Include
ERR134394	BSAC_st2729	South-EastA	Include
ERR134395	BSAC_st2731	East 2B	Include
ERR134396	BSAC_st2733	East 2B	Include
ERR134397	BSAC_st2756	North-East 2A	Include
ERR134398	BSAC_st2759	North-East 2A	Include
ERR134400	BSAC_st2767	Northern IrelandC	Include
ERR134401	BSAC_st2768	Northern IrelandC	Include
ERR134403	BSAC_st2784	East-1A	Include
ERR134404	BSAC_st2785	East-1A	Include
ERR134406	BSAC_st2787	East-1A	Include
ERR134408	BSAC_st2793	WalesA	Include
ERR134411	BSAC_st2803	WalesA	Include
ERR134416	BSAC_st1014s	South-EastD	Include
ERR156427	EOE002	East 2C	Include
ERR156429	EOE004	East 2C	Include
ERR156431	EOE006	East-1E	Include
ERR156432	EOE007	East-1E	Include
ERR156433	EOE009	East-1F	Include
ERR156435	EOE011	East-1F	Include
ERR156436	EOE013	East-1F	Include
ERR156437	EOE014	East-1F	Exclude
ERR156439	EOE016	East-1F	Include
ERR156440	EOE017	East-1F	Include
ERR156441	EOE018	East-1B	Include
ERR156444	EOE020	East-1B	Include
ERR156445	EOE021	East-1B	Include
ERR156446	EOE022	East 2F	Include
ERR156451	EOE028	East 2E	Include
ERR156453	EOE031	East 2D	Include
ERR156455	EOE033	East 2D	Include
ERR156456	EOE034	East 2D	Include
ERR156458	EOE036	East 2D	Include
ERR156459	EOE037	East 2D	Include
ERR156460	EOE038	East 2D	Include
ERR156461	EOE039	East 2D	Include
ERR156464	EOE043	East 2D	Include
ERR156466	EOE046	East 2D	Include
ERR156467	EOE047	East 2D	Include
ERR156468	EOE048	East 2D	Include
ERR156469	EOE051	East 2D	Include
ERR156471	EOE053	East 2D	Include
ERR156474	EOE058	East 2D	Include
ERR156475	EOE059	East 2D	Include
ERR156476	EOE060	East 2D	Include
ERR156478	EOE063	East 2D	Include
ERR156479	EOE064	East 2D	Include
ERR156481	EOE066	East 2D	Include
ERR156482	EOE067	East 2D	Include
ERR156483	EOE068	East 2D	Include
ERR156484	EOE069	East 2D	Include
ERR156485	EOE071	East 2D	Include
ERR156489	EOE074	East 2D	Include
ERR156490	EOE075	East 2D	Include
ERR156492	EOE077	East 2D	Include
ERR156494	EOE079	East 2D	Include
ERR156495	EOE080	East 2D	Include
ERR156497	EOE082	East 2D	Include
ERR156501	EOE087	East 2D	Include
ERR156506	EOE093	East 2D	Include
ERR156508	EOE095	East 2D	Include
ERR156520	EOE108	East 2D	Include
ERR156521	EOE109	East 2D	Include
ERR156522	EOE110	East 2D	Include
ERR158617	BSAC_st1113	West-MidlandsC	Include
ERR158618	BSAC_st1114	West-MidlandsC	Include
ERR158619	BSAC_st1116	West-MidlandsC	Include
ERR158620	BSAC_st1118	West-MidlandsC	Include
ERR158621	BSAC_st1120	West-MidlandsC	Include
ERR158622	BSAC_st1122	ScotlandD	Include
ERR158623	BSAC_st1123	ScotlandD	Include
ERR158624	BSAC_st1127	ScotlandD	Include
ERR158625	BSAC_st1134	North-CentralB	Include
ERR158626	BSAC_st1135	North-CentralB	Include
ERR158627	BSAC_st1136	North-CentralB	Include
ERR158628	BSAC_st1139	North-CentralB	Include
ERR158629	BSAC_st1140	North-CentralB	Include
ERR158630	BSAC_st1141	ScotlandG	Include
ERR158631	BSAC_st1142	ScotlandG	Include
ERR158632	BSAC_st1145	ScotlandG	Include
ERR158633	BSAC_st1148	ScotlandG	Include
ERR158634	BSAC_st1149	ScotlandG	Include
ERR158635	BSAC_st1153	Central-East MidlandsA	Include
ERR158636	BSAC_st1155	Central-East MidlandsA	Include
ERR158637	BSAC_st1156	Central-East MidlandsA	Include
ERR158638	BSAC_st1162	North-West 2A	Include
ERR158639	BSAC_st1163	North-West 2A	Include
ERR158640	BSAC_st1165	North-West 2A	Include
ERR158641	BSAC_st1171	North-East 1A	Include
ERR158642	BSAC_st1173	North-East 1A	Include
ERR158643	BSAC_st1177	North-East 1A	Include
ERR158644	BSAC_st1179	North-East 1A	Include
ERR158645	BSAC_st1182	West-MidlandsB	Include
ERR158646	BSAC_st1185	West-MidlandsB	Include
ERR158647	BSAC_st1188	West-MidlandsB	Include
ERR158649	BSAC_st1194	SouthCentralA	Include
ERR158650	BSAC_st1197	SouthCentralA	Include
ERR158651	BSAC_st1202	South-EastC	Include
ERR158653	BSAC_st1207	South-EastC	Include
ERR158654	BSAC_st1209	South-EastC	Include
ERR158655	BSAC_st1211	North-CentralA	Include
ERR158656	BSAC_st1213	North-CentralA	Include
ERR158657	BSAC_st1216	North-CentralA	Include
ERR158658	BSAC_st1221	South-WestD	Include
ERR158659	BSAC_st1226	South-WestD	Include
ERR158663	BSAC_st1233	East-1A	Include
ERR158664	BSAC_st1243	East 2B	Include
ERR158665	BSAC_st1246	East 2B	Include
ERR158666	BSAC_st1247	East 2B	Include
ERR158667	BSAC_st1249	East 2B	Include
ERR158668	BSAC_st1251	Northern IrelandD	Include
ERR158669	BSAC_st1257	Northern IrelandD	Include
ERR158670	BSAC_st1259	Northern IrelandD	Include
ERR158671	BSAC_st1265	South-EastD	Include
ERR158672	BSAC_st1268	South-EastD	Include
ERR158673	BSAC_st1270	South-EastD	Include
ERR158674	BSAC_st1271	WalesA	Include
ERR158675	BSAC_st1272	WalesA	Include
ERR158676	BSAC_st1277	WalesA	Include
ERR158677	BSAC_st1278	WalesA	Include
ERR158678	BSAC_st1281	IrelandC	Include
ERR158679	BSAC_st1283	IrelandC	Include
ERR158680	BSAC_st1284	IrelandC	Include
ERR158681	BSAC_st1285	IrelandC	Include
ERR158682	BSAC_st1286	IrelandC	Include
ERR158683	BSAC_st1289	IrelandC	Include
ERR158685	BSAC_st1291	Northern IrelandA	Include
ERR158686	BSAC_st1293	Northern IrelandA	Include
ERR158687	BSAC_st1295	Northern IrelandA	Include
ERR158688	BSAC_st1296	Northern IrelandA	Include
ERR158689	BSAC_st1299	Northern IrelandA	Include
ERR158690	BSAC_st1300	Northern IrelandA	Include
ERR158692	BSAC_st1308	West-MidlandsA	Include
ERR158695	BSAC_st1312	South-WestB	Include
ERR158697	BSAC_st1317	South-WestB	Include
ERR158698	BSAC_st1320	South-WestB	Include
ERR158699	BSAC_st1321	East 2G	Include
ERR158700	BSAC_st1322	East 2G	Include
ERR158701	BSAC_st1323	East 2G	Include
ERR158702	BSAC_st1326	East 2G	Include
ERR158704	BSAC_st1334	WalesB	Include
ERR158706	BSAC_st1336	WalesB	Include
ERR158707	BSAC_st1346	North-West 1A	Include
ERR158708	BSAC_st1352	IrelandA	Include
ERR158709	BSAC_st1354	IrelandA	Include
ERR158710	BSAC_st1357	IrelandA	Include
ERR158713	BSAC_st2187	North-CentralA	Include
ERR158714	BSAC_st2189	North-CentralA	Include
ERR158715	BSAC_st2190	North-CentralA	Include
ERR158716	BSAC_st2194	South-WestD	Include
ERR158717	BSAC_st2195	South-WestD	Include
ERR158718	BSAC_st2196	South-WestD	Include
ERR158719	BSAC_st2197	South-WestD	Include
ERR158720	BSAC_st2198	South-WestD	Include
ERR158721	BSAC_st2200	South-WestD	Include
ERR158722	BSAC_st2201	South-WestD	Include
ERR158723	BSAC_st2203	South-WestD	Include
ERR158724	BSAC_st2205	South-WestD	Include
ERR158725	BSAC_st2206	South-WestD	Include
ERR158726	BSAC_st2208	South-WestD	Include
ERR158728	BSAC_st2215	East-1A	Include
ERR158729	BSAC_st2218	East-1A	Include
ERR158730	BSAC_st2224	East-1A	Include
ERR158731	BSAC_st2227	East-1A	Include
ERR158732	BSAC_st2230	East-1A	Include
ERR158734	BSAC_st2246	East 2B	Include
ERR158735	BSAC_st2251	Northern IrelandC	Include
ERR158736	BSAC_st2252	Northern IrelandC	Include
ERR158737	BSAC_st2254	Northern IrelandC	Include
ERR158738	BSAC_st2258	Northern IrelandC	Include
ERR158739	BSAC_st2260	Northern IrelandC	Include
ERR158740	BSAC_st2261	Northern IrelandC	Include
ERR158741	BSAC_st2269	Northern IrelandC	Include
ERR158743	BSAC_st2282	South-EastD	Include
ERR158745	BSAC_st2295	WalesA	Include
ERR158746	BSAC_st2296	WalesA	Include
ERR158748	BSAC_st2299	WalesA	Include
ERR158749	BSAC_st2307	WalesA	Include
ERR158750	BSAC_st2313	IrelandC	Include
ERR158751	BSAC_st2315	IrelandC	Include
ERR158752	BSAC_st2316	IrelandC	Include
ERR158753	BSAC_st2329	IrelandC	Include
ERR158754	BSAC_st2334	Northern IrelandA	Include
ERR158755	BSAC_st2343	Northern IrelandA	Include
ERR158759	BSAC_st2380	South-WestB	Include
ERR158760	BSAC_st2388	South-WestB	Include
ERR158761	BSAC_st2393	East 2G	Include
ERR158762	BSAC_st2396	East 2G	Include
ERR158764	BSAC_st2402	East 2G	Include
ERR158765	BSAC_st2406	East 2G	Include
ERR158766	BSAC_st2408	East 2G	Include
ERR158767	BSAC_st2411	WalesB	Include
ERR158768	BSAC_st2412	WalesB	Include
ERR158769	BSAC_st2414	WalesB	Include
ERR158770	BSAC_st2419	WalesB	Include
ERR158771	BSAC_st2420	WalesB	Include
ERR158772	BSAC_st2424	WalesB	Include
ERR158773	BSAC_st2427	WalesB	Include
ERR158774	BSAC_st2431	North-West 1A	Include
ERR158776	BSAC_st2443	North-West 1A	Include
ERR158777	BSAC_st2445	North-West 1A	Include
ERR158778	BSAC_st2451	IrelandA	Include
ERR158779	BSAC_st2456	IrelandA	Include
ERR158780	BSAC_st2457	IrelandA	Include
ERR158781	BSAC_st2465	IrelandA	Exclude
ERR158782	BSAC_st2467	IrelandA	Include
ERR158783	BSAC_st2468	IrelandA	Include
ERR158784	BSAC_st2471	West-MidlandsC	Include
ERR158785	BSAC_st2474	West-MidlandsC	Include
ERR158786	BSAC_st2476	West-MidlandsC	Include
ERR158787	BSAC_st2477	West-MidlandsC	Include
ERR158788	BSAC_st2481	West-MidlandsC	Include
ERR158789	BSAC_st2484	West-MidlandsC	Include
ERR158790	BSAC_st2491	ScotlandH	Include
ERR158791	BSAC_st2492	ScotlandH	Include
ERR158792	BSAC_st2493	ScotlandH	Include
ERR158793	BSAC_st2494	ScotlandH	Include
ERR158794	BSAC_st2506	ScotlandH	Include
ERR158795	BSAC_st2515	North-CentralB	Include
ERR158796	BSAC_st2523	North-CentralB	Include
ERR158797	BSAC_st2527	North-CentralB	Include
ERR158798	BSAC_st2530	North-CentralB	Include
ERR158799	BSAC_st2533	ScotlandA	Include
ERR158801	BSAC_st2540	ScotlandA	Include
ERR158803	BSAC_st2548	ScotlandA	Include
ERR158804	BSAC_st2550	ScotlandA	Include
ERR158805	BSAC_st2566	Central-East MidlandsA	Include
ERR158806	BSAC_st2570	Central-East MidlandsA	Include
ERR158977	EOE111	East 2D	Include
ERR158978	EOE112	East 2D	Include
ERR158979	EOE113	East 2D	Include
ERR158980	EOE114	East 2D	Include
ERR158981	EOE115	East 2D	Include
ERR158983	EOE119	East 2D	Include
ERR158986	EOE121	East 2D	Include
ERR158988	EOE123	East 2D	Include
ERR158989	EOE124	East 2D	Include
ERR158992	EOE127	East 2D	Include
ERR158993	EOE128	East 2D	Include
ERR158996	EOE131	East 2D	Include
ERR158997	EOE132	East 2D	Include
ERR158998	EOE133	East 2D	Include
ERR158999	EOE134	East 2D	Include
ERR159000	EOE135	East 2D	Include
ERR159001	EOE136	East 2D	Include
ERR159003	EOE138	East 2D	Include
ERR159004	EOE139	East 2D	Include
ERR159006	EOE141	East 2D	Include
ERR159007	EOE142	East 2D	Include
ERR159008	EOE143	East 2D	Include
ERR159009	EOE145	East 2D	Include
ERR159010	EOE146	East 2D	Include
ERR159011	EOE147	East 2D	Include
ERR159012	EOE148	East 2D	Include
ERR159013	EOE149	East 2D	Include
ERR159014	EOE150	East 2D	Include
ERR159015	EOE151	East 2D	Include
ERR159016	EOE152	East 2D	Include
ERR159017	EOE153	East 2D	Include
ERR159020	EOE156	East 2D	Include
ERR159021	EOE157	East 2D	Include
ERR159023	EOE164	East 2D	Include
ERR159024	EOE168	East 2D	Include
ERR159025	EOE172	East 2D	Include
ERR159026	EOE177	East 2D	Include
ERR159027	EOE178	East 2D	Include
ERR159028	EOE179	East 2D	Include
ERR159029	EOE180	East 2D	Include
ERR159030	EOE181	East 2D	Include
ERR159031	EOE182	East 2D	Include
ERR159032	EOE183	East 2D	Include
ERR159033	EOE184	East 2D	Include
ERR159034	EOE185	East 2D	Include
ERR159036	EOE186	East 2D	Include
ERR159037	EOE187	East 2D	Include
ERR159038	EOE188	East 2D	Include
ERR159039	EOE189	East 2D	Include
ERR159040	EOE190	East 2D	Include
ERR159041	EOE191	East 2D	Include
ERR159042	EOE192	East 2D	Include
ERR159043	EOE193	East 2D	Include
ERR159044	EOE194	East 2D	Include
ERR159045	EOE195	East 2D	Include
ERR159046	EOE196	East 2D	Include
ERR159047	EOE197	East 2D	Include
ERR159049	EOE199	East 2D	Include
ERR159050	EOE200	East 2D	Include
ERR159051	EOE201	East 2D	Include
ERR159052	EOE202	East 2D	Include
ERR159054	EOE207	East 2D	Include
ERR159055	EOE210	East 2D	Include
ERR159056	EOE211	East 2D	Include
ERR159057	EOE212	East 2D	Include
ERR159058	EOE213	East 2D	Include
ERR159059	EOE214	East 2D	Include
ERR159060	EOE215	East 2D	Include
ERR159061	EOE216	East 2D	Include
ERR159062	EOE217	East 2D	Include
ERR159063	EOE218	East 2D	Include
ERR159064	EOE219	East 2D	Include
ERR159066	EOE221	East 2D	Include
ERR159067	EOE222	East 2D	Include
ERR159068	EOE223	East 2D	Include
ERR159069	EOE224	East 2D	Include
ERR159071	EOE226	East 2D	Include
ERR159072	EOE227	East 2D	Include
ERR171907	ASARM217	East 2G	Include
ERR171908	ASARM220	East 2G	Include
ERR171909	ASARM221	East 2G	Include
ERR171910	ASARM222	East 2G	Include
ERR171911	ASARM223	East 2G	Include
ERR171912	ASARM224	East 2G	Include
ERR172029	ASASM390	East 2G	Exclude
ERR172031	ASASM392	East 2G	Include
ERR172036	ASASM398	East 2G	Exclude
ERR172068	ASASM430	East 2G	Exclude
ERR177144	EOE044	East 2D	Include
ERR177152	EOE228	East 2D	Include
ERR177154	EOE230	East 2D	Include
ERR177155	EOE231	East 2D	Include
ERR177156	EOE232	East 2D	Include
ERR177160	EOE235	East 2D	Include
ERR177161	EOE236	East 2D	Include
ERR177163	EOE238	East 2D	Include
ERR177165	EOE240	East 2D	Include
ERR177166	EOE241	East 2D	Include
ERR177167	EOE242	East 2D	Include
ERR177168	EOE243	East 2D	Include
ERR177169	EOE244	East 2D	Include
ERR177170	EOE245	East 2D	Include
ERR177171	EOE246	East 2D	Include
ERR177172	EOE247	East 2D	Include
ERR177173	EOE248	East 2D	Include
ERR177174	EOE249	East 2D	Include
ERR177175	EOE250	East 2D	Include
ERR177176	EOE251	East 2D	Include
ERR177177	EOE252	East 2D	Include
ERR177178	EOE253	East 2D	Include
ERR177179	EOE254	East 2D	Include
ERR177180	EOE255	East 2D	Include
ERR177181	EOE256	East 2D	Include
ERR177182	EOE257	East 2D	Include
ERR177185	EOE260	East 2D	Include
ERR177186	EOE261	East 2D	Include
ERR177187	EOE262	East 2D	Include
ERR177188	EOE263	East 2D	Include
ERR177189	EOE264	East 2D	Include
ERR177190	EOE265	East 2D	Include
ERR177191	EOE266	East 2D	Include
ERR177192	EOE267	East 2D	Include
ERR177195	EOE270	East 2D	Include
ERR177196	EOE271	East 2D	Include
ERR177197	EOE272	East 2D	Include
ERR177198	EOE273	East 2D	Include
ERR177202	EOE277	East 2D	Include
ERR177203	EOE278	East 2D	Include
ERR177205	EOE144	East 2D	Include
ERR177206	EOE159	East 2D	Include
ERR177207	EOE160	East 2D	Include
ERR177222	EOE203	East 2D	Include
ERR177223	EOE204	East 2D	Include
ERR177224	EOE206	East 2D	Include
ERR177226	EOE209	East 2E	Include
ERR211890	BSAC_st830	East 2G	Include
ERR211891	BSAC_st833	WalesB	Include
ERR211892	BSAC_st838	WalesB	Include
ERR211894	BSAC_st845	North-West 1A	Include
ERR211896	BSAC_st848	North-West 1A	Include
ERR211898	BSAC_st856	IrelandA	Include
ERR211900	BSAC_st865	West-MidlandsC	Include
ERR223118	ASARM108	East 2G	Include
ERR223120	ASASM168	East 2G	Include
ERR223125	ASARM110	East 2G	Include
ERR223126	BSAC_st102	IrelandA	Include
ERR223127	BSAC_st103	IrelandA	Include
ERR223128	BSAC_st216	SouthCentralA	Include
ERR223129	BSAC_st217	SouthCentralA	Include
ERR223131	BSAC_st626	ScotlandD	Include
ERR223132	BSAC_st630	ScotlandD	Include
ERR223133	BSAC_st757	Northern IrelandD	Include
ERR223134	BSAC_st759	Northern IrelandD	Include
ERR223135	BSAC_st1108	IrelandA	Include
ERR223136	BSAC_st1110	IrelandA	Include
ERR223137	BSAC_st1229	South-WestD	Include
ERR223138	BSAC_st1230	South-WestD	Include
ERR223139	BSAC_st1600	North-West 1A	Include
ERR223140	BSAC_st1603	IrelandA	Include
ERR223141	BSAC_st1928	WalesB	Include
ERR223142	BSAC_st1931	North-West 1A	Include
ERR223143	BSAC_st2372	South-WestB	Include
ERR223144	BSAC_st2376	South-WestB	Include
ERR223145	BSAC_st2593	North-East 1A	Include
ERR223146	BSAC_st2604	North-East 1A	Include
ERR223147	BSAC_st2949	ScotlandF	Include
ERR223148	BSAC_st2952	ScotlandF	Include
ERR223159	EOE008	East-1G	Include
ERR223160	EOE012	East-1F	Include
ERR223161	EOE040	East 2D	Include
ERR223162	EOE055	East 2D	Include
ERR223163	EOE056	East 2D	Include
ERR223165	EOE070	East 2D	Include
ERR223166	EOE085	East 2D	Include
ERR223167	EOE092	East 2D	Include
ERR223168	EOE107	East 2D	Include
