# Supplementary material for: Population genetic structuring of methicillin-resistant Staphylococcus aureus clone EMRSA-15 within UK reflects patient referral patterns
Source: Microb Genom. 2017 Jul 4;3(7):e000113. doi: 10.1099/mgen.0.000113 (PMC5605955; doi:10.1099/mgen.0.000113)
Supplement: Supplementary File 4 [file mgen-3-113-s004.xls]

## Sheet: PatientExchanges
	Central-East Midlands-A	Central-East Midlands-B	East-1-A	East-1-B	East-1-C	East-1-D	East-1-E	East-1-F	East 2-A	East 2-B	East 2-C	East 2-D	East 2-E	East 2-G	North-Central-A	North-Central-B	North-East 1-A	North-East 2-A	North-West 1-A	North-West 2-A	South Central-A	South-East-A	South-East-B	South-East-C	South-East-D	South-West-A	South-West-B	South-West-C	South-West-D	West-Midlands-A	West-Midlands-B	West-Midlands-C
Central-East Midlands-A	122899	694	28	7	6	6	3	6	15	5	20	49	346	23	4	4	51	5	2	7	20	22	5	11	4	10	7	7	20	41	10	255
Central-East Midlands-B	660	111480	18	5	3	5	0	5	17	5	6	5	46	20	3	28	97	7	6	4	12	5	3	5	1	4	3	10	33	19	11	32
East-1-A	25	27	36950	227	120	16	83	79	36	15	12	16	17	46	1	9	6	4	0	5	480	325	90	287	184	10	10	21	44	3	6	16
East-1-B	5	6	238	29823	5	4	4	3	12	4	7	5	5	13	2	7	0	1	0	2	704	317	27	27	8	3	1	3	7	3	4	6
East-1-C	9	4	128	7	28725	4	257	549	18	10	6	16	4	90	4	5	0	0	1	0	25	9	4	610	3	1	1	3	6	2	2	1
East-1-D	6	4	9	2	3	110421	1	1	6	1	0	2	3	6	1	1	6	0	0	1	12	7	3	1	2	54	5807	10	82	8	5	4
East-1-E	2	0	68	2	242	1	49048	167	11	3	21	7	3	11	0	1	4	0	0	0	27	12	11	841	4	7	2	1	7	1	0	2
East-1-F	3	5	68	2	510	3	159	35624	54	55	23	39	5	273	0	1	1	0	0	0	28	4	13	628	5	0	0	6	6	2	0	1
East 2-A	20	11	28	9	14	7	7	48	112634	130	1509	778	36	453	1	3	19	4	0	0	22	10	4	31	6	5	6	7	5	2	1	17
East 2-B	7	4	12	4	9	0	5	50	129	24911	16	638	9	1153	0	1	6	3	2	0	10	5	3	10	1	0	0	0	4	1	4	1
East 2-C	11	11	10	7	8	1	20	24	1369	15	40088	368	13	251	5	1	27	2	4	3	10	3	2	13	1	0	0	3	5	1	3	5
East 2-D	43	6	21	7	26	3	5	33	729	636	379	4555	530	1239	0	5	24	2	1	1	26	2	3	10	2	1	4	8	3	2	5	3
East 2-E	317	37	16	4	6	5	5	5	39	6	15	517	31533	626	0	3	10	2	1	1	8	5	1	4	2	2	0	6	4	1	1	2
East 2-G	21	28	51	19	114	7	18	284	542	1188	280	1295	679	88612	0	11	25	5	5	0	41	23	11	36	0	3	36	21	15	4	3	4
North-Central-A	2	7	3	2	3	0	2	1	1	1	7	0	0	0	47454	1885	3	7	0	5	8	2	0	1	1	1	1	3	2	0	1	2
North-Central-B	7	26	7	4	2	3	1	1	3	1	2	9	5	8	1806	75482	26	35	0	10	7	1	3	5	2	2	4	2	6	3	2	4
North-East 1-A	62	121	7	2	1	9	4	1	12	4	27	29	9	20	4	22	176545	29	10	26	10	4	0	7	3	3	9	7	31	10	15	6
North-East 2-A	2	8	8	1	0	0	0	0	6	2	2	2	6	3	7	41	35	33573	0	5	1	3	2	1	0	1	3	1	4	4	2	3
North-West 1-A	3	7	2	0	0	0	1	0	1	2	4	1	4	3	1	0	12	0	42450	25	2	2	2	0	2	0	2	0	6	4	25	4
North-West 2-A	13	9	6	0	0	0	0	0	1	0	0	3	4	0	3	10	32	3	21	28426	5	3	1	3	0	0	2	4	6	1	13	3
South Central-A	15	11	492	676	26	14	27	33	26	5	11	22	9	42	2	9	9	5	3	6	78662	2217	1319	123	168	8	23	21	20	9	10	11
South-East-A	18	3	330	247	10	7	8	3	5	6	2	3	7	20	1	4	3	0	1	2	2002	35776	122	46	17	2	9	13	2	4	3	8
South-East-B	4	6	93	38	5	4	9	7	2	1	1	2	2	8	1	5	0	0	1	1	1445	133	27206	31	73	5	3	8	3	2	4	5
South-East-C	15	5	277	20	569	3	834	612	28	8	18	9	8	45	0	6	5	0	0	2	124	49	35	46018	4	0	7	12	18	3	0	5
South-East-D	3	2	163	7	2	3	3	3	4	2	0	2	1	3	0	1	1	1	2	1	157	17	61	4	18503	7	5	7	9	1	2	0
South-West-A	7	4	7	3	0	70	2	1	3	0	0	0	2	2	0	1	4	2	2	1	6	3	4	1	3	18901	135	8	28	4	3	2
South-West-B	7	11	10	3	2	6231	1	0	4	2	0	5	0	38	1	3	12	3	0	1	26	6	4	4	7	140	65291	84	322	11	6	20
South-West-C	11	8	29	4	4	13	2	5	8	0	5	12	5	17	3	2	7	1	3	4	19	10	2	16	8	15	78	57346	16	4	3	4
South-West-D	21	25	41	6	4	89	5	4	6	3	3	5	5	12	1	5	20	4	8	4	15	3	5	16	9	19	287	16	83536	6	9	12
West-Midlands-A	35	15	3	2	1	6	2	0	2	1	2	5	3	4	2	5	13	7	1	0	9	8	5	7	2	6	10	4	3	63483	38	74
West-Midlands-B	9	7	6	3	3	3	1	1	1	1	4	3	1	2	0	0	15	1	13	9	7	1	4	1	0	1	7	1	12	37	52678	23
West-Midlands-C	211	26	21	9	0	6	1	3	14	1	6	5	2	5	1	5	7	2	6	4	8	10	6	6	4	1	14	8	14	76	24	52905
							\
															\
